# Supplementary material for: Hematological and coagulation alterations and splenic response following Macrovipera lebetina obtusa envenomation: Evaluation of ovine-derived experimental antivenom
Source: PLoS Negl Trop Dis. 2025 Nov 11;19(11):e0013724. doi: 10.1371/journal.pntd.0013724 (PMC12626325; doi:10.1371/journal.pntd.0013724)
Supplement: S1 Table — Groups present in the sheet are: Control, Venom and AnV + V (24hours). (XLSX) [file pntd.0013724.s001.xlsx]

## Sheet: Лист1
Group	WBC 10*9/L (2,9-15,3)	LYM % (63,7-90,1)	MID % (1,5-4,5)	GRAN% (7,3-30,1)	LYM 10*9/L (2,6-13,5)	MID 10*9/L (0,0-0,5)	GRAN 10*9/L (0,4-3,2)	RBC 10*12/L (5,6-7,8)	HGB g/dL (12,0-15,0)	HCT % (36-46)	MCV fL (53-68,8)	MCH pg (16-23,1)	MCHC g/dL (30-34,1)	RDW_CV % (11-15,5)	RDW_SD fL	PLT 10*9/L (450-900)	MPV fL (5,8-6,9)	PDW fL	PCT %	P_LCR %	P_LCC 10*9/L
Control 1	4.9	50.7	3.4	45.9	2.4	0.1	2.4	6.58	14	37.6	57.2	21.2	37.2	10.3	28.3	253	6.1	7.4	0.15	6.9	17
Control 2	4.4	67	2.9	30.1	2.9	0.1	1.4	8.04	16.7	46.2	57.5	20.7	36.1	11	29.7	374	5.3	6.2	0.14	3.3	9
Control 3	4.3	72.6	4	23.4	2.3	0.1	1.2	5.6	11.1	32.2	57.2	19.6	34.4	11	29.7	361	6.2	7.5	0.12	5.6	5
Control 4	5.6	60	5.4	34.6	2	0.5	1.6	8.3	15.9	43.6	52.4	19	36.4	10.4	26.9	852	5.5	6.8	0.46	3.3	28
Control 5	5.7	53.4	4.7	41.9	1.6	0.4	1.7	8.2	16	44.9	54.8	19.5	35.6	11.5	28.3	964	5.1	6.2	0.49	2.3	22
Control 6	4.8	54.7	11.2	34.1	1.8	1.3	1.6	7.69	15.9	43.8	57	20.6	36.3	10.3	29.7	686	4.9	5.8	0.33	1.4	9
Venom 1	3.5	70.1	3.7	26.2	2.4	0.1	1	9.16	18.9	47.1	57.8	20.3	35.2	12.4	33.1	375	5.4	6.8	0.2	3.6	13
Venom 2	3.3	36	6.2	57.8	1.1	0.2	2	9.45	20.1	53.8	57	21.2	37.3	11.1	29.7	695	5.5	6.8	0.38	4	27
Venom 3	3.7	33.2	10.3	56.5	1.2	0.3	2.2	9.9	21.6	58	58.1	21.6	37.2	10.9	29.7	492	5.5	6.8	0.27	3.9	19
Venom 4	3.2	61.4	5.5	33.1	1.3	0.1	0.8	10.05	21.4	55.9	55.7	21.2	38.2	11.3	28.3	298	5.3	6.5	0.1	2.8	5
Venom 5	2.2	54.1	7.1	38.8	1.1	0.1	1	9.42	20.3	54.5	57.9	21.5	37.2	13.8	35.2	720	5.3	6.8	0.38	3.5	25
Venom 6	3.1	42	10.6	47.4	0.8	0.2	1.1	8.76	18.8	50.1	57.3	21.4	37.5	11	29.7	573	5.4	6.5	0.3	3.3	18
AnV+V 1	3.1	66.9	4.7	28.4	2	0.1	1	9.54	20.5	55.3	58	21.4	37	10.1	30.4	974	5.7	7.1	0.55	4.7	45
AnV+V 2	3.8	26.2	11.4	62.4	0.9	0.4	2.5	9.7	20	52.9	54.6	20.6	37.8	10.8	28.3	1060	5.6	7.1	0.59	3.9	41
AnV+V 3	3.2	57	4.9	38.1	2.8	0.2	2	9.8	20.9	54.5	55.6	21.3	38.3	10.6	28.3	531	5.8	7.4	0.24	4.8	20
AnV+V 4	2.2	27.1	8.3	64.6	0.5	0.1	1.6	8.77	18.2	47.7	54.4	20.7	38.1	10.8	28.3	765	5.3	6.8	0.4	2.6	19
AnV+V 5	3.9	51.3	6.3	42.4	0.9	0.1	0.9	9.7	19.5	53.7	54	19.5	36.3	11.7	29	863	5	6.2	0.43	2.3	19
AnV+V 6	3.1	56.4	5.7	37.9	0.6	0	0.5	8.9	18	49.3	52.1	18.9	36.5	10.5	26.2	841	5.1	6.2	0.42	2.2	18
