# Supplementary material for: Hematological and coagulation alterations and splenic response following Macrovipera lebetina obtusa envenomation: Evaluation of ovine-derived experimental antivenom
Source: PLoS Negl Trop Dis. 2025 Nov 11;19(11):e0013724. doi: 10.1371/journal.pntd.0013724 (PMC12626325; doi:10.1371/journal.pntd.0013724)
Supplement: S2 Table — Groups present in the sheet are: Control, Venom, AnV + V (24hours). (XLSX) [file pntd.0013724.s002.xlsx]

## Sheet: Лист1
Group	APTT (22-38)	PT (10-14)	INR (0,7-1,3)
Control 1	21.5	14.3	1.25
Control 2	22.7	16.3	1.44
Control 3	24.5	16.1	1.42
Control 4	25.7	16.8	1.49
Control 5	24.8	16.7	1.48
Control 6	22.3	15.8	1.4
Venom 1	>120,0	19.9	1.7
Venom 2	25.2	16.6	1.47
Venom 3	70.2	20.6	1.85
Venom 4	26.6	17	1.51
Venom 5	24.3	16.8	1.49
Venom 6	20.8	16.9	1.5
AnV+V 1 (Day1)	23.3	18.8	1.68
AnV+V 2 (Day1)	22.7	19.2	1.71
AnV+V 3 (Day1)	27.4	22.6	2.03
AnV+V 4 (Day1)	24.6	20.1	1.79
AnV+V 5 (Day1)	30.9	19.2	1.71
AnV+V 6 (Day1)	25.1	20	1.79
